# Supplementary material for: Effects of tire leachate on the invasive mosquito Aedes albopictus and the native congener Aedes triseriatus
Source: PeerJ. 2017 Sep 5;5:e3756. doi: 10.7717/peerj.3756 (PMC5590549; doi:10.7717/peerj.3756)
Supplement: Data S1 [file peerj-05-3756-s001.xls]

## Sheet: field_data
site	tire	Ae. albopictus	Ae. triseriatus	Cx. pipiens	Detritus (g)	Zinc (mg/L)	Total Nitrogen (mg/L)	Total Phosphorous (mg/L)
8	1	3	11	887	8.3483	2.62709
8	3	489	67	200	25.1703	4.84478	12.18	2.16
8	4	430	32	3	15.8762	0.05	0	0.614
8	5	7	2	1	4.2838	0.05		3.89
8	6	33	9	0	6.3482	0.566195	0.05	0.379
8	8	8	1	66	3.3484	0.0811275
10	1	5	0	0	1.9046	0.05
10	2	1	0	0	5.943	0.05	14.2	4.35
10	3	23	0	1	5.5161	0.05	4.3	2.37
10	4	36	2	0	11.281	0.05	6.69	1.22
10	5	47	11	0	8.1964	0.05	4.4	34.6
10	6	135	26	230	1.7928	0.448169	18.1	1.97
10	7	2	0	0	3.5065	0.05	7.64	6.85
10	8	52	43	0	1.624	0.05	3.12	0.452
10	9	35	10	2	14.602	0.05	8.04	2.8
10	10	39	8	2	8.2383	0.05	3.33	2
15	1	42	0	0	1.606	1.04034	4.78	0.231
15	2	22	0	0	3.2877	1.05938	3.51	0.254
15	3	7	0	0	2.199	0.445323	4.35	0.464
15	4	6	0	0	4.4857	2.70552	9.42	0.484
15	5	0	0	0	0	0.553181	5.86	0.469
15	6	52	24	122	5.3401	0.189212	4.63	0.294
15	7	85	0	0	0.8015	0.767482	1.35	0.647
15	8	91	0	0	1.1065	0.933697	3.51	0.082
15	9	9	1	1	1.8589	0.576775	4.67	0.328
15	10	2	0	0	3.3039	1.5606	5.68	0.504
15	11	2	0	0	0.7098	3.01463	5.73	0.398
15	12	28	9	0	4.2417	1.17348	4.52	0.467
15	13	5	0	0	2.0115	3.13923	4.19	0.331
15	14	27	4	0	3.039	1.80302	6.09	0.361
20	1	367	16	87	5.2212	0.0532685
20	2	143	81	17	2.0908	0.315532	1.92	1.32
20	3	118	0	2	4.6188	0.634457	2.82	0.71
20	4	133	10	1	5.2399	0.226747	0.378	0.652
20	5	28	33	385	1.0339	0.966514	1.81	0.779
20	6	354	1	20	14.2052	0.405597	7.16	0.787
21	1	69	12	0	2.3904	1.28	1.99	0.168
21	2	0	0	0	0.0998	7.26	2.82	0.189
21	3	6	0	0	1.3099	0.75	6.84	0.558
21	4	0	0	0	0	0.44	2.59	0.198
21	5	0	2	0	0.2722	0.09	1.97	0.115
21	6	0	0	0	0	4.5	9.73	0.331
