# Supplementary material for: Effects of tire leachate on the invasive mosquito Aedes albopictus and the native congener Aedes triseriatus
Source: PeerJ. 2017 Sep 5;5:e3756. doi: 10.7717/peerj.3756 (PMC5590549; doi:10.7717/peerj.3756)
Supplement: Data S2 [file peerj-05-3756-s002.xls]

## Sheet: Lab_Data
Species	Tire leachate treament (mg/L)	Replicate	Survival	Mean female mass (g)	Mean female wing length (mm)	Mean male mass (g)	Mean female development time (days)	Mean male development time (days)	Lambda
Aedes albopictus	0	1	0.8	0.2484	2.35561	0.168867	14.2	12.1	1.14356
Aedes albopictus	0	2	0.84	0.319717	2.50417	0.203483	11.5556	9.33333	1.15349
Aedes albopictus	0	3	0.96	0.21905	2.34168	0.153483	12.7857	11.4	1.13471
Aedes albopictus	0	4	0.88	0.2159	2.23315	0.147033	17.3636	12.6364	1.13424
Aedes albopictus	0	5	1	0.2873	2.40739	0.170217	11.9474	12	1.12627
Aedes albopictus	100	1	0.84	0.364683	2.52395	0.215617	11.2857	10.2143	1.15651
Aedes albopictus	100	2	0.8	0.336383	2.48832	0.19535	12	11.5556	1.14881
Aedes albopictus	100	3	0.96	0.267083	2.34299	0.159067	14.375	10.4375	1.14509
Aedes albopictus	100	4	0.84	0.262033	2.34043	0.159617	13.0769	9.25	1.13684
Aedes albopictus	100	5	0.88	0.33215	2.44409	0.3355	14.875	12.4615	1.15022
Aedes albopictus	500	1	0.84	0.304033	2.4104	0.17155	12.5	9.88889	1.14269
Aedes albopictus	500	2	0.72	0.294167	2.5109	0.221817	13.8	11.75	1.15203
Aedes albopictus	500	3	0.76	0.328033	2.50687	0.2017	12.5455	11.125	1.14971
Aedes albopictus	500	4	0.72	0.30135	2.41259	0.207867	14.1429	12.9091	1.14981
Aedes albopictus	500	5	0.96	0.276033	2.35494	0.1507	18.2857	11	1.13539
Aedes albopictus	1000	1	0.8	0.370883	2.53251	0.206833	12.3333	9.81818	1.15497
Aedes albopictus	1000	2	0.88	0.338917	2.51825	0.233183	11.0769	9.44444	1.14546
Aedes albopictus	1000	3	0.96	0.293583	2.39512	0.18865	12.9286	14.2	1.13737
Aedes albopictus	1000	4	0.88	0.255967	2.35304	0.162017	14	11	1.14341
Aedes albopictus	1000	5	0.88	0.3592	2.50964	0.221817	12.6	10.9167	1.15197
Aedes albopictus	10000	1	0.12	0.5166	2.70364	0.35465	15	12.5	1.0889
Aedes albopictus	10000	2	0.24	0.3866	2.4257	0.270333	15.3333	13.6667	1.13145
Aedes albopictus	10000	3	0.12	0.3803	2.54711	0.35955	15	11	1.07833
Aedes albopictus	10000	4	0.2	0.47555	2.64938	0.338633	15.5	11	1.12766
Aedes albopictus	10000	5	0.24	0.40088	2.50217	0.2745	14.6	15	1.15235
Aedes albopictus	50000	1	0.08	0.29	2.36455	0.1875	23	15	1.06383
Aedes albopictus	50000	2	0.08	0.4966	2.59607		15		1.12415
Aedes albopictus	50000	3	0						0
Aedes albopictus	50000	4	0.04	0.2597	2.3557		19		1.06305
Aedes albopictus	50000	5	0						0
Aedes albopictus	100000	1	0						0
Aedes albopictus	100000	2	0						0
Aedes albopictus	100000	3	0						0
Aedes albopictus	100000	4	0						0
Aedes albopictus	100000	5	0						0
Aedes triseriatus	0	1	0.4	0.44988	3.35127	0.30646	14.6	11.4	1.19652
Aedes triseriatus	0	2	0.4	0.5215	3.48628	0.31944	13.8	11.6	1.19901
Aedes triseriatus	0	3	0.32	0.658133	3.6227	0.33266	12.3333	10.4	1.18996
Aedes triseriatus	0	4	0						0
Aedes triseriatus	0	5	0.4	0.56865	3.54483	0.275817	13	11.5	1.197
Aedes triseriatus	100	1	0						0
Aedes triseriatus	100	2	0						0
Aedes triseriatus	100	3	0						0
Aedes triseriatus	100	4	0.04	0.7312	3.63405		15		1.12343
Aedes triseriatus	100	5	0.04	1.0114	3.86769		12		1.12824
Aedes triseriatus	500	1	0						0
Aedes triseriatus	500	2	0						0
Aedes triseriatus	500	3	0						0
Aedes triseriatus	500	4	0						0
Aedes triseriatus	500	5	0						0
Aedes triseriatus	1000	1	0.04			0.3226		15	0
Aedes triseriatus	1000	2	0						0
Aedes triseriatus	1000	3	0						0
Aedes triseriatus	1000	4	0.04			0.29		20	0
Aedes triseriatus	1000	5	0.08	0.74505	3.64021		16.5		1.1708
Aedes triseriatus	10000	1	0						0
Aedes triseriatus	10000	2	0						0
Aedes triseriatus	10000	3	0						0
Aedes triseriatus	10000	4	0						0
Aedes triseriatus	10000	5	0						0
Aedes triseriatus	50000	1	0						0
Aedes triseriatus	50000	2	0						0
Aedes triseriatus	50000	3	0						0
Aedes triseriatus	50000	4	0						0
Aedes triseriatus	50000	5	0						0
Aedes triseriatus	100000	1	0						0
Aedes triseriatus	100000	2	0						0
Aedes triseriatus	100000	3	0						0
Aedes triseriatus	100000	4	0						0
Aedes triseriatus	100000	5	0
